# Supplementary material for: The treatment of femoral neck fracture using VEGF-loaded nanographene coated internal fixation screws
Source: PLoS One. 2017 Nov 8;12(11):e0187447. doi: 10.1371/journal.pone.0187447 (PMC5678728; doi:10.1371/journal.pone.0187447)
Supplement: S1 Dataset — (XLS) [file pone.0187447.s001.xls]

## Sheet: Table 1
Coated screws-VEGF	S1	S2	S3	Uncoated screws	S1	S2	S3	Coated screws	S1	S2	S3
0	1.22	1.18	0.88		0.722	0.768	0.865		0.004	0.01	0.006
8	2.2	2.16	1.7		0.827	0.678	0.912		0.003	0.011	0.012
12	4.1	3.78	4.32		0.667	0.864	0.854		0.014	0.007	0.004
24	5.4	4.9	5.3		0.651	0.895	0.867		0.006	0.002	0.005
48	6.2	6.405	6.01		0.766	0.697	0.897		0.012	0.02	0.011
72	6.4	7.11	6.54		0.655	0.555	0.662		0.008	0.001	0.004
168	7.64	8.2	7.43		0.401	0.378	0.333		0.013	0.009	0.002
216	9.5	9.74	9.29		0.123	0.166	0.16		0.005	0.006	0.002
288	9.38	9.44	9.58		0.115	0.098	0.089		0.001	0.004	0.004
	Mean	SD	n		Mean	SD	n		Mean	SD	n
0	1.09333	0.185832	3		0.785	0.073	3		0.00666667	0.00305505	3
8	2.02	0.277849	3		0.805667	0.11845	3		0.00866667	0.00493288	3
12	4.06667	0.271539	3		0.795	0.110964	3		0.00833333	0.0051316	3
24	5.2	0.264575	3		0.804333	0.133526	3		0.00433333	0.00208167	3
48	6.205	0.197547	3		0.786667	0.101589	3		0.0143333	0.00493288	3
72	6.68333	0.376076	3		0.624	0.0598581	3		0.00433333	0.00351189	3
168	7.75667	0.398037	3		0.370667	0.0345881	3		0.008	0.00556776	3
216	9.51	0.225166	3		0.149667	0.0232881	3		0.00433333	0.00208167	3
288	9.46667	0.102632	3		0.100667	0.0132035	3		0.003	0.00173205	3

## Sheet: Table 2
BMD	S1	S2	S3	S4	S5		Table Analyzed	BMD
EXPERIMENT	513	472	400	375	283
CONTROL	384	374	269	243	283		Column B	Ctrl
							vs.	vs.
							Column A	VEGF
							Unpaired t test
							P value	0.0814
							P value summary	ns
							Significantly different? (P < 0.05)	No
							One- or two-tailed P value?	Two-tailed
							t, df	t=1.993 df=8
							How big is the difference?
							Mean ± SEM of column A	408.6 ± 39.94 N=5
							Mean ± SEM of column B	310.6 ± 28.70 N=5
							Difference between means	-98.00 ± 49.18
							95% confidence interval	-211.4 to 15.40
							R squared	0.3317
							F test to compare variances
							F,DFn, Dfd	1.937, 4, 4
							P value	0.5378
							P value summary	ns
							Significantly different? (P < 0.05)	No
							Was the pairing significantly effective?	No
Tb.Th	S1	S2	S3	S4	S5
EXPERIMENT	225	143	128	130	196
CONTROL	161	108	116	131	117
							Table Analyzed	Tb Th
							Column B	Data Set-B
							vs.	vs.
							Column A	Data Set-A
							Unpaired t test
							P value	0.1192
							P value summary	ns
							Significantly different? (P < 0.05)	No
							One- or two-tailed P value?	Two-tailed
							t, df	t=1.744 df=8
							How big is the difference?
							Mean ± SEM of column A	164.4 ± 19.54 N=5
							Mean ± SEM of column B	126.6 ± 9.363 N=5
							Difference between means	-37.80 ± 21.67
							95% confidence interval	-87.77 to 12.17
							R squared	0.2756
							F test to compare variances
							F,DFn, Dfd	4.356, 4, 4
							P value	0.1831
							P value summary	ns
							Significantly different? (P < 0.05)	No

## Sheet: Table 3
Trabecular width	S1	S2	S3	S4	S5
EXPERIMENT	145	138	110	100	152
CONTROL	92	183	196	118	145
							Table Analyzed	HE trabecular width
							Column B	Data Set-B
							vs.	vs.
							Column A	Data Set-A
							Unpaired t test
							P value	0.4408
							P value summary	ns
							Significantly different? (P < 0.05)	No
							One- or two-tailed P value?	Two-tailed
							t, df	t=0.8110 df=8
							How big is the difference?
							Mean ± SEM of column A	129.0 ± 10.17 N=5
							Mean ± SEM of column B	146.8 ± 19.45 N=5
							Difference between means	17.80 ± 21.95
							95% confidence interval	-32.81 to 68.41
							R squared	0.07597
							F test to compare variances
							F,DFn, Dfd	3.659, 4, 4
							P value	0.2369
							P value summary	ns
							Significantly different? (P < 0.05)	No
Trabecular area	S1	S2	S3	S4	S5
EXPERIMENT	58	41	40.8	34.6	44
CONTROL	48	43	46	60	57
							Table Analyzed	HE trabecular area
							Column B	Data Set-B
							vs.	vs.
							Column A	Data Set-A
							Unpaired t test
							P value	0.1993
							P value summary	ns
							Significantly different? (P < 0.05)	No
							One- or two-tailed P value?	Two-tailed
							t, df	t=1.399 df=8
							How big is the difference?
							Mean ± SEM of column A	43.68 ± 3.893 N=5
							Mean ± SEM of column B	50.80 ± 3.277 N=5
							Difference between means	7.120 ± 5.089
							95% confidence interval	-4.614 to 18.85
							R squared	0.1966
							F test to compare variances
							F,DFn, Dfd	1.411, 4, 4
							P value	0.7468
							P value summary	ns
							Significantly different? (P < 0.05)	No

## Sheet: Table 4
New bone	S1	S2	S3	S4	S5
EXPERIMENT	16.5	13.92	22.16	14.8	19.1
CONTROL	6.13	4.1	8.22	13.55	9.53
							Table Analyzed	New bone formation area
							Column B	Data Set-B
							vs.	vs.
							Column A	Data Set-A
							Unpaired t test
							P value	0.0035
							P value summary	**
							Significantly different? (P < 0.05)	Yes
							One- or two-tailed P value?	Two-tailed
							t, df	t=4.090 df=8
							How big is the difference?
							Mean ± SEM of column A	8.306 ± 1.604 N=5
							Mean ± SEM of column B	17.30 ± 1.503 N=5
							Difference between means	8.990 ± 2.198
							95% confidence interval	3.922 to 14.06
							R squared	0.6765
							F test to compare variances
							F,DFn, Dfd	1.139, 4, 4
							P value	0.903
							P value summary	ns
							Significantly different? (P < 0.05)	No

## Sheet: Table 5
MVD	S1	S2	S3	S4	S5
EXPERIMENT	68	53	86	69	30
CONTROL	89	103	89	149	137
							Table Analyzed	MVD
							Column B	VEGF
							vs.	vs.
							Column A	Ctrl
							Unpaired t test
							P value	0.0102
							P value summary	*
							Significantly different? (P < 0.05)	Yes
							One- or two-tailed P value?	Two-tailed
							t, df	t=3.340 df=8
							How big is the difference?
							Mean ± SEM of column A	61.20 ± 9.388 N=5
							Mean ± SEM of column B	113.4 ± 12.50 N=5
							Difference between means	52.20 ± 15.63
							95% confidence interval	16.16 to 88.24
							R squared	0.5823
							F test to compare variances
							F,DFn, Dfd	1.772, 4, 4
							P value	0.5931
							P value summary	ns
							Significantly different? (P < 0.05)	No

## Sheet: Fig 3
	Time/h	Ctrl																		Extracts
24		7.1	6.8	7	6.7	7.3	6.6	7.2	6.8	7	6.9	7.3	7	6.8	6.9	7.1	7.4	7.2	6.9	7.3	6.8	6.9	6.7	7.2	7.1	7.1	7.3	7	6	6.6	7	7.3	6.5	7.1	7.3	6.9	7.1
48		11.9	10.4	12.3	10.5	11.8	11.5	11.2	12.1	13	12.6	10.3	11.7	12.1	11.5	11.3	12.3	12.2	11.4	10.2	13.1	12.9	12.4	11.5	11.8	11.1	13.5	12	12.7	12.6	11.8	13.1	10.9	11.2	10.4	11.1	12.4
72		14.6	14.2	13.8	14	14.4	15.2	13.6	14.8	15.1	14.5	15.8	14.1	13.8	15.3	14.7	14.5	13.9	15	14.7	14.6	14.3	15	13.2	14.6	14.2	11.5	13.9	15.1	15.6	13.5	14.4	13.7	12.6	14.7	14	14.8
96		22.1	24.5	23.7	21.8	24.6	23.5	23.8	24.2	24	23.8	24.3	25.1	23.6	23.8	21	25.3	23.5	24.1	24.2	25.1	23.8	22.9	21	24.2	24.3	25.6	23.7	21.8	22.7	23.8	25.1	23.6	24	23.2	24.4	23.5
	P value	Mean1	Mean2	Difference	SE of difference	t ratio	df
24	0.645425	7	6.95556	0.0444445	0.0957332	0.464253	34
48	0.383629	11.6722	11.9278	-0.255556	0.289535	0.88264	34
72	0.166598	14.5167	14.1333	0.383333	0.271193	1.41351	34
96	0.976315	23.7056	23.7167	-0.0111113	0.371512	0.0299082	34

## Sheet: Fig 4
	Time/h	Ctrl																		Extracts
24		23.1	22.9	24.1	21.3	21.9	22.9	24.1	23.2	23.6	23.4	22.7	22.1	24.5	21.6	24.7	23.5	22.8	23	23.4	23.5	24.1	22.1	22.8	22.9	24.5	24.1	23.7	24.1	22.5	22.2	21.9	23	22.6	23.1	21.9	22.4
48		39.9	40.1	40.3	44.3	42.1	41.8	43.2	43.6	43.5	40.3	40.2	41.5	43.1	43.1	42.6	43.8	43.6	42	43.1	44.2	39.8	40.2	41.3	42.4	43.6	42.9	40.1	41.2	42.7	43	42.1	43.1	43.1	42.5	41.7	42.1
72		51.2	52	53.3	53	50.7	51.9	53.4	52.1	52.9	53.6	52.5	51.2	51.9	54.3	52.4	53.7	53.1	52.7	54.1	51	52.6	52.9	53.7	50.6	51.2	52	53.1	54.2	51.7	51.5	52.5	51.6	52.3	53.7	52.6	51.7
96		61.2	60.7	58.9	59	61.2	62.9	61.6	60.4	61.7	61.1	60.8	61.3	62.5	60.7	60.3	59.7	64.1	62.1	61.1	61.7	62.3	59.3	60.5	62.4	61.9	62.5	61.6	62.5	60.1	60.3	61.4	61.4	62.7	60.9	58.4	62.1
	P value	Mean1	Mean2	Difference	SE of difference	t ratio	df
24	0.910876	23.0778	23.0444	0.0333334	0.295586	0.11277	34
48	0.990309	42.1667	42.1722	-0.00555589	0.454089	0.0122353	34
72	0.638957	52.55	52.3889	0.161112	0.340332	0.473395	34
96	0.700045	61.1222	61.2833	-0.161111	0.414666	0.388532	34

## Sheet: Fig 7
	S1	S2	S3
Ctrl	467	430	440
Experiment	831	801	900
	P value	Mean1	Mean2	Difference	SE of difference	t ratio	df
	0.000220246	445.667	844	-398.333	31.3227	12.7171	4
